# Supplementary material for: The P element invaded rapidly and caused hybrid dysgenesis in natural populations of Drosophila simulans in Japan
Source: Ecol Evol. 2018 Sep 4;8(19):9590–9. doi: 10.1002/ece3.4239 (PMC6202753; doi:10.1002/ece3.4239)
Supplement: Supplementary file 3 [file ECE3-8-9590-s003.xlsx]

## Sheet: Table 1
Table S1 Isofemale lines examined
Symbol	Location	P-seq	n	Year
RM1	Mishima, Shizuoka	-	1	1976
SPP	Sapporo, Hokkaido	-	5	2002
OGS	Bonin island, Tokyo	-	5	2003
KMM	Kumamoto, Kyusyu	-	2	2004
OEB	Kagoshima, Kyusyu	-	1	2005
AM06	Amami, Kagaoshima	-	2	2006
TSM	Tsushima island, Nagasaki	+	10	2008
TN*	Tanushimaru, Fukuoka	+	3	2010
MSO12	Minamisoma, Fukushima	+	10	2012
FWU12	Fukuoka, Fukuoka	+	3	2012
Hikone15	Hikone, Shiga	+	21	2015
Total			63
