# Supplementary material for: The P element invaded rapidly and caused hybrid dysgenesis in natural populations of Drosophila simulans in Japan
Source: Ecol Evol. 2018 Sep 4;8(19):9590–9. doi: 10.1002/ece3.4239 (PMC6202753; doi:10.1002/ece3.4239)
Supplement: Supplementary file 4 [file ECE3-8-9590-s004.xlsx]

## Sheet: Table S2
Table S2. Dysgenic F1 females
		RM1female x					x RM1 male
	Temp.	Number of females		Dysgenic F1			Number of females		Dysgenic F1
Line	(°C)	Normal	Dysgenic	(%)	n		Normal	Dysgenic	(%)	n
TSM3	29	2	70	97.2222	72		55	5	8.33333	60	**
	25	56	11	16.4179	67		57	7	10.9375	64
TSM58	29	0	56	100	56		61	2	3.1746	63	**
	25	40	17	29.8246	57		48	4	7.69231	52
TSM59	29	2	59	96.7213	61		77	1	1.28205	78	**
	25	77	2	2.53165	79		62	2	3.125	64
