# Supplementary material for: The P element invaded rapidly and caused hybrid dysgenesis in natural populations of Drosophila simulans in Japan
Source: Ecol Evol. 2018 Sep 4;8(19):9590–9. doi: 10.1002/ece3.4239 (PMC6202753; doi:10.1002/ece3.4239)
Supplement: Supplementary file 5 [file ECE3-8-9590-s005.xlsx]

## Sheet: TableS3
Table S3. Results of GD test
			Status of F1 females
Line	Cross	Temp	O2	O1	O0	GD%	n
Hikone15-1	A*		50	0	2	3.84615	52
	A		18	6	48	70.8333	72
Hikone15-5	A*	29	54	2	0	1.78571	56	} ns
		25	45	4	3	9.61538	52
	A	29	11	9	50	77.8571	70	} **
		25	57	3	1	4.09836	61
Hikone15-9	A*		58	0	0	0	58
	A		9	4	33	76.087	46
Hikone15-10	A*	29	50	0	0	0	50	} ns
		25	86	1	0	0.574713	87
	A	29	20	5	33	61.2069	58	} **
		25	70	1	2	3.42466	73
Hikone15-14	A*	29	62	1	0	0.793651	63	} ns
		25	53	0	0	0	53
	A	29	11	10	98	86.5546	119	} **
		25	45	3	3	8.82353	51
Hikone15-16	A*		43	0	0	0	43
	A		0	4	48	96.1538	52
Hikone15-26	A*	29	39	2	0	2.43902	41	} ns
		25	69	2	1	2.77778	72
	A	29	21	12	60	70.9677	93	} **
		25	48	3	4	10	55
Hikone15-27	A*		49	3	1	4.71698	53
	A		19	6	72	77.3196	97
Hikone15-28	A*		53	3	0	2.67857	56
	A		32	5	52	61.236	89
Hikone15-36	A*		55	1	0	0.892857	56
	A		21	8	53	69.5122	82
